# Supplementary material for: Whole-Exome Sequencing of Germline Variants in Non-BRCA Families with Hereditary Breast Cancer
Source: Biomedicines. 2022 Apr 26;10(5):1004. doi: 10.3390/biomedicines10051004 (PMC9138793; doi:10.3390/biomedicines10051004)
Supplement: Supplementary file 1 [file biomedicines-10-01004-s001.zip]

Archive with 8 entries (7 files):
- supplementary/
- __MACOSX/._supplementary
- supplementary/.DS_Store
- __MACOSX/supplementary/._.DS_Store
- supplementary/Suppletables.xlsx
- __MACOSX/supplementary/._Suppletables.xlsx
- supplementary/SuppleFigures.pptx
- __MACOSX/supplementary/._SuppleFigures.pptx
